# Supplementary material for: Reduced Awareness for Osteoporosis in Hip Fracture Patients Compared to Elderly Patients Undergoing Elective Hip Replacement
Source: Medicina (Kaunas). 2022 Oct 31;58(11):1564. doi: 10.3390/medicina58111564 (PMC9696469; doi:10.3390/medicina58111564)
Supplement: Supplementary file 1 [file medicina-58-01564-s001.zip]

Archive with 1 entries (1 files):
- medicina-1941409-supplementary.pdf
